# Supplementary material for: Apical dehydration impairs the cystic fibrosis airway epithelium barrier via a β1-integrin/YAP1 pathway
Source: Life Sci Alliance. 2024 Feb 9;7(4):e202302449. doi: 10.26508/lsa.202302449 (PMC10858171; doi:10.26508/lsa.202302449)
Supplement: Supplementary file 1 [file LSA-2023-02449_SdataF1.xlsx]

## Sheet: Figure 1
Figure 1
		Figure 1C						Figure 1D
		CFTR-CTL	CFTR-KD NT	CFTR-KD + CTL-ASL 48h	CFTR-KD + Saline 48h			CFTR-CTL	CFTR-KD NT	CFTR-KD + CTL-ASL 48h	CFTR-KD + Saline 48h
		0.187279	1.36753	0.190164	0.623819			0.351669	1.59566	1.29429	0.154018
		0.111516	2.49052	0.198646	0.192312			0.881089	1.24207	0.857821	0.294493
		0.104103	3.26317	0.088701	0.195265			0.295106	1.56693	0.867134	0.300656
		0.09987	2.17703	0.235337	0.091056			0.66625	1.77695	0.391205	0.395395
		0.095063	0.707517	0.051918	0.11304			0.279628	1.33598	0.470563	0.124375
		0.139934	4.09838	0.14182	0.119198			1.01908	1.43128	0.166803	0.221038
		0.111643	1.63976	0.206093	0.100924			0.435771	0.335501	0.389609	0.173031
		0.052253	1.8033	0.111227	0.083652			0.81754	1.1648	0.084187	0.297963
		0.137068	0.573693	0.182062	0.080273			0.148181	0.431925	0.064869	0.22337
		0.14065	1.20513	0.096	0.281503			0.179492	1.00871	0.081218	0.222491
		0.107199	0.071712	0.174308	0.066879			0.175466	0.430567	0.06624	0.153674
		0.084373	1.046	0.082805	0.172504			0.136832	0.172344	0.052992	0.139165
		0.060996	0.729966	0.08647	0.036941			0.123119	0.208883	0.17108	0.176126
		0.06945	0.196966	0.044912	0.021494			0.055587	0.58718	0.202429	0.053211
		0.075635	0.075596	0.028675	0.046909			0.325298	0.04813	0.312102	0.406188
		0.082415	0.074023	0.035828	0.052312			0.07062	0.308257	0.227888	0.118568
		0.046426	0.23731	0.04609	0.055301			0.165527	0.238177	0.184717	0.307002
		0.041267	0.097832	0.044587	0.02936			0.174146	0.236267	0.175616	0.209669
		0.039024	0.297726	0.047284	0.045219			0.398135	0.180227	0.261588	0.042351
			0.321844					0.140738	0.27097	0.098026	0.06433
			0.169633					0.215955	0.574748	0.473387	0.044705
			0.114776					0.152534	0.429696	0.211235	0.071215
			0.08278					0.168967	0.30117	0.451608	0.056829
			0.153997					0.066517	0.038678	0.052351	0.056829
			0.163014
			0.069239
			0.034878
