# Supplementary material for: Apical dehydration impairs the cystic fibrosis airway epithelium barrier via a β1-integrin/YAP1 pathway
Source: Life Sci Alliance. 2024 Feb 9;7(4):e202302449. doi: 10.26508/lsa.202302449 (PMC10858171; doi:10.26508/lsa.202302449)
Supplement: Supplementary file 3 [file LSA-2023-02449_SdataF2.2.xlsx]

## Sheet: Figure 2
Figure 2
		Figure 2C
		CFTR-KD	+ Saline 2min30	+ Saline 5min	+ Saline 15min	+ Saline 30min	+ Saline 1h
		100	133.599	130.308	60.6916	76.0785	70.0201
		100	130.551	170.699	160.658	106.313	357.248
		100	127.333	88.7023	89.904	57.8689	83.3852
