# Supplementary material for: Apical dehydration impairs the cystic fibrosis airway epithelium barrier via a β1-integrin/YAP1 pathway
Source: Life Sci Alliance. 2024 Feb 9;7(4):e202302449. doi: 10.26508/lsa.202302449 (PMC10858171; doi:10.26508/lsa.202302449)
Supplement: Supplementary file 4 [file LSA-2023-02449_SdataF3.xlsx]

## Sheet: Figure 3
Figure 3
		Figure 3B				Figure 3C				Figure 3D				Figure 3E
		CFTR-KD	+ Saline 1h			CFTR-KD	+ Saline 1h			CFTR-KD	+ Saline 1h			CFTR-KD	+ Saline 1h
		548.837	825.175			1.9186	5.25175			0.300636	0.91011			0.0173684	0.0736275
		1063.64	1394.74			0.409091	1.65789			0.0338462	0.0903396			0.00421053	0.0127273
		793.506	911.458			1.72727	11.6481			0.16761	0.352344			0.02375	0.0672727
		1008.55	487.654			0.547009	23.151			0.0634576	4.8768			0.00627451	0.440099
		1380	614.634			9.63	6.35802			0.697826	1.05608			0.113294	0.114064
		623.2	541.176			7.56667	19.0976			0.124725	1.27393			0.0684353	0.219389
		887.234	1133.33			9.51351	6.98039			0.146502	0.657826			0.0851888	0.116037
		1268.82	1026.85			1.008	7.45736			0.202182	2.18482			0.0277839	0.0971717
		798.942	1000			2.1383	5.81481			0.226547	0.692647			0.0585835	0.126613
		902.899	936.759			3.69892	19.396			0.271119	2.81444			0.0414458	0.302618
		664.516	1345.21			2.64021	3.88608			0.624576	0.307			0.0486829	0.0680106
		755.405				4.78261	16.6443			0.36549	4.49529			0.0951557	0.412843
		955.714				1.03226	24.3151			0.0481553	1.3195			0.00832466	0.185864
						1.43243				0.140322				0.0238954
						1.9				0.139163				0.0388889
