# Supplementary material for: Apical dehydration impairs the cystic fibrosis airway epithelium barrier via a β1-integrin/YAP1 pathway
Source: Life Sci Alliance. 2024 Feb 9;7(4):e202302449. doi: 10.26508/lsa.202302449 (PMC10858171; doi:10.26508/lsa.202302449)
Supplement: Supplementary file 5 [file LSA-2023-02449_SdataFS2.xlsx]

## Sheet: Figure S2
Figure S2
		Figure S2B - Number of dextran signal values measured										Figure S2C
		Experiment 1		Experiment 2		Experiment 3		Experiment 4				The distribution was generated using the survival fraction function in Matlab, followed by a kernel smoothing function.
		CFTR-KD	+ Saline 1h	CFTR-KD	+ Saline 1h	CFTR-KD	+ Saline 1h	CFTR-KD	+ Saline 1h
		165	751	963	4445	126	962	330	307
		36	126	227	515	201	785	32	4211
		133	629	352	783	344	2890	106	1775
		64			356	499		133
