# Supplementary material for: Apical dehydration impairs the cystic fibrosis airway epithelium barrier via a β1-integrin/YAP1 pathway
Source: Life Sci Alliance. 2024 Feb 9;7(4):e202302449. doi: 10.26508/lsa.202302449 (PMC10858171; doi:10.26508/lsa.202302449)
Supplement: Supplementary file 6 [file LSA-2023-02449_SdataF4.xlsx]

## Sheet: Figure 4
Figure 4
		Figure 4A				Figure 4B				Figure 4C
		CFTR-CTL	CFTR-KD			CFTR-CTL	- CTL-ASL			CFTR-KD	+ Saline
		4.72	4.7			4.72	4.88			4.7	4.66
		4.68	4.74			4.68	4.8			4.74	4.7
		4.66	4.815			4.66	4.84			4.815	4.799
		4.7	4.79			4.7	4.854			4.79	4.7
		4.76	4.83			4.76	4.8			4.83	4.8
		4.8	4.77			4.8	4.83			4.77	4.67
		4.84	4.78			4.84	5.01			4.78	4.7
		4.73	4.8			4.73	4.97			4.8	4.69
		4.78	4.75			4.78	5.09			4.75	4.78
		4.9	4.83			4.9	5.05			4.83	4.79
		4.73	4.86			4.73	4.91			4.86	4.78
		4.89	4.73			4.89	4.96			4.73	4.76
		4.86	4.79			4.86	4.8			4.79	4.77
		4.83	4.944			4.83	4.886			4.944	4.76
		4.89	4.85			4.89	4.9			4.85	4.76
		4.96	4.92			4.96	4.9			4.92	4.72
		4.79	4.77			4.79	4.971			4.77	4.73
		4.738	4.8			4.738	4.94			4.8	4.86
		4.685	4.79			4.685	5.09			4.79	4.85
		4.712	5.03			4.712	5.07			5.03	4.84
		4.7	4.97			4.7	5.144			4.97	4.81
		4.68	4.9			4.68	5.061			4.9	4.72
		4.86	4.86			4.86	5			4.86	4.82
		4.86	4.87			4.86	5.03			4.87	4.8
		4.94	4.89			4.94	4.956			4.89	4.85
		4.847	4.8			4.847	4.96			4.8	4.95
		4.82	4.88			4.82	4.83			4.88	4.85
		4.72	4.89			4.72	4.87			4.89	4.8
		4.77	4.9			4.77	4.76			4.9	4.93
		4.83	4.99			4.83	4.73			4.99	4.93
		4.82	4.99			4.82	4.92			4.99	4.83
		4.86	5.02			4.86	4.89			5.02	4.9
		4.91	5.018			4.91	4.84			5.018	4.9
		4.93	5			4.93	4.87			5	4.87
		5	5.01			5	4.94			5.01	4.941
		5	5.03			5	5.04			5.03	5.03
		5.03	5.11			5.03	5.11			5.11	5.01
		4.83	5.134			4.83	5.02			5.134	5.01
		5.06	5.121			5.06	5.11			5.121	5.05
		4.885	5.07			4.885	5.12			5.07	4.97
		5.04	5.142			5.04	5.22			5.142	5.03
		5.04	4.81			5.04	5.12			4.81	4.76
		4.973	4.9			4.973	5.08			4.9	4.81
		4.98	4.93			4.98	5.14			4.93	5
		4.878	4.8			4.878	5.159			4.8	4.79
		4.9	4.84			4.9	5.17			4.84	4.79
		4.9	4.75			4.9	5.17			4.75	4.7
		4.91	4.993			4.91	5.165			4.993	4.91
		4.9	4.9			4.9	5.17			4.9	4.915
		4.873	4.915			4.873	5.17			4.915	4.9
		4.87	5.012			4.87	5.128			5.012	5
		4.78				4.78	5.03
		4.7				4.7
