# Supplementary material for: Apical dehydration impairs the cystic fibrosis airway epithelium barrier via a β1-integrin/YAP1 pathway
Source: Life Sci Alliance. 2024 Feb 9;7(4):e202302449. doi: 10.26508/lsa.202302449 (PMC10858171; doi:10.26508/lsa.202302449)
Supplement: Supplementary file 8 [file LSA-2023-02449_SdataF5.2.xlsx]

## Sheet: Figure 5
Figure 5
		Figure 5C				Figure 5E
		CFTR-CTL	CFTR-KD			CFTR-KD	+ CTL-ASL 48h	+ Saline 48h
		100	66.2974			100	175.342	128.436
		100	53.4421			100	153.893	156.654
		100	60.9545			100	117.845	101.7
		100	97.4082			100	188.514	146.09
		100	62.2888			100	149.479	70.7923
		100	93.3162			100	156.844	212.353
		100	57.322			100	128.482	96.1881
		100	22.8167			100	267.914	304.762
		100	29.9859			100	258.341	203.108
		100	54.4176
		100	89.1349
		100	69.9477
		100	58.5232
		100	27.7345
		100	46.7708
		100	15.9908
		100	80.533
