# Supplementary material for: Apical dehydration impairs the cystic fibrosis airway epithelium barrier via a β1-integrin/YAP1 pathway
Source: Life Sci Alliance. 2024 Feb 9;7(4):e202302449. doi: 10.26508/lsa.202302449 (PMC10858171; doi:10.26508/lsa.202302449)
Supplement: Supplementary file 9 [file LSA-2023-02449_SdataFS3.1.xlsx]

## Sheet: Figure S3
Figure S3
		Figure S3B				Figure S3D				Figure S3F
		CFTR-CTL	CFTR-KD			CFTR-CTL	CFTR-KD			CFTR-CTL	CFTR-KD
		0.00085173	0.0010114			100	120.998			100	86.7723
		9.6512e-05	0.0001347			100	158.665			100	55.6984
		0.00262085	0.00273802			100	181.8			100	158.015
		0.00036479	0.00038691			100	179.983
		7.27e-05	0.00018777			100	126.365
						100	177.623
						100	48.8155
						100	109.66
