# Supplementary material for: Apical dehydration impairs the cystic fibrosis airway epithelium barrier via a β1-integrin/YAP1 pathway
Source: Life Sci Alliance. 2024 Feb 9;7(4):e202302449. doi: 10.26508/lsa.202302449 (PMC10858171; doi:10.26508/lsa.202302449)
Supplement: Supplementary file 12 [file LSA-2023-02449_SdataFS4.2.xlsx]

## Sheet: Figure S4
Figure S4
		Figure S4B									Figure S4C									Figure S4D									Figure S4E
			CTL			CFTR KD						CFTR-CTL			CFTR-KD					CFTR-CTL				CFTR-KD					CFTR-KD	+ CTL-ASL 48h	+ Saline 48h
		D0	0.27359	0.930534	0.553343	1.22047	1.97362	0.299594			D0	0.0469962	0.0137773	0.0213217	0.0502693	0.0216086	0.0105219			T0	4h	8h		T0	4h	8h			0.00131753	0.000904152	0.00473122
		D1	0.884422	1.09123	0.432264	2.00374	2.5237	0.295578			D1	0.0501904	0.0207026	0.124109	0.069172	0.018169	0.0680068			1	0.679604	0.742185		1	0.576786	0.743761			0.000584994	0.00143048	0.00204358
		D2	0.6067	1.48833	0.2593	1.55686	1.97474	0.394815			D2	0.0624956	0.0155052	0.137673	0.0747213	0.0236597	0.108813			1	0.835934	0.408755		1	0.682896	0.438693			0.000637073	0.00160645	0.00226167
		D3	1.09526	1.70924	0.670957	2.46523	2.00973	1.88153			D3	0.0681434	0.00610624	0.141425	0.0712464	0.00796714	0.0650158			1	0.875308	0.65706		1	0.541782	0.499919			0.00011906	0.000443737	0.00097686
		D9	1.46021	2.11564	2.42711	2.25728	1.07391	1.26507			D9	0.0797894	0.0137454	0.137166	0.103295	0.0150013	0.17438												0.00221948	0.000409893	0.00037372
		D11	1.26662	2.74338	1.92185	1.00045	1.01245	4.02417			D14	0.0771559	0.0037484	0.0412278	0.0306726	0.00630866	0.113644												0.000174664	9.32137e-05	0.00023952
		D14	1.9004	2.46095	3.0939	0.579584	0.529365	0.944735
