# Supplementary material for: Apical dehydration impairs the cystic fibrosis airway epithelium barrier via a β1-integrin/YAP1 pathway
Source: Life Sci Alliance. 2024 Feb 9;7(4):e202302449. doi: 10.26508/lsa.202302449 (PMC10858171; doi:10.26508/lsa.202302449)
Supplement: Supplementary file 14 [file LSA-2023-02449_SdataF6.2.xlsx]

## Sheet: Figure 6
Figure 6
		Figure 6B									Figure 6D
			CFTR-CTL			CFTR-KD					CFTR-KD	+ CTL-ASL 48h	+ Saline 48h
		Control	0.72026	1.50843	0.272082	0.703602	0.406809	0.293342			100	58.8949	44.7721
		1h	0.797743	0.759488	0.485097	0.876285	0.208245	0.332582			100	70.9597	78.2387
		2h	0.903934	0.493099	0.453019	0.595494	0.193772	0.195723			100	99.0743	82.9126
		4h	0.764327	0.572178	0.883714	0.539362	0.29595	0.0337252			100	97.3711	71.0822
		6h	0.380755	0.970663	0.515373	0.17174	0.247803	0.0646641			100	60.8091	73.412
		24h	0.328225	0.708016	1.17097	0.0629717	0.114859	0.0963493			100	86.341
