# Supplementary material for: Apical dehydration impairs the cystic fibrosis airway epithelium barrier via a β1-integrin/YAP1 pathway
Source: Life Sci Alliance. 2024 Feb 9;7(4):e202302449. doi: 10.26508/lsa.202302449 (PMC10858171; doi:10.26508/lsa.202302449)
Supplement: Supplementary file 15 [file LSA-2023-02449_SdataFS5.1.xlsx]

## Sheet: Figure S5
Figure S5
		Figure S5B				Figure S5D				Figure S5E									Figure S5F				Figure S5G
		CFTR-CTL	CFTR-KD			CFTR-CTL	CFTR-KD			CFTR-CTL				CFTR-KD					CFTR-CTL	CFTR-KD			CFTR-KD	+ CTL-ASL 48h	+ Saline 48h
		0.0011931	0.00265167			100	103.62			T0	4h	8h		T0	4h	8h			6.00058e-06	0.00049093			0.000539776	0.000574954	0.00182302
		1.6316e-05	2.2379e-05			100	123.108			1	0.729709	0.489309		1	0.718374	0.659779			2.29026e-05	0.0002282			0.000271803	0.000712243	0.00112536
		0.00518427	0.00371364			100	121.759			1	0.538706	0.367875		1	0.4912	0.213732			2.21446e-06	2.5012e-06			0.000202351	0.000309154	0.00064394
		0.00345304	0.00921709			100	92.8881			1	0.880724	0.563322		1	0.384358	0.562417			4.8904e-05	2.6452e-05			4.05772e-05	0.000206614	0.00035391
		0.00010144	0.00017577			100	64.2815												1.20823e-05	4.1345e-06			2.64521e-05	3.17941e-06	0.00031269
						100	80.1595												1.20838e-05	0.00013814			5.43011e-05	0.000179548
						100	71.1358												0.000102973	5.4301e-05
