# Supplementary material for: Apical dehydration impairs the cystic fibrosis airway epithelium barrier via a β1-integrin/YAP1 pathway
Source: Life Sci Alliance. 2024 Feb 9;7(4):e202302449. doi: 10.26508/lsa.202302449 (PMC10858171; doi:10.26508/lsa.202302449)
Supplement: Supplementary file 18 [file LSA-2023-02449_SdataFS6.2.xlsx]

## Sheet: Figure S6
Figure S6
		Figure S6C				Figure S6E
		CFTR-CTL	CFTR-KD			CFTR-KD	+ CTL-ASL 48h	+ Saline 48h
		100	75.6197			100	275.416	297.196
		100	64.4713			100	146.331	195.066
		100	28.3834			100	141.807	112.576
		100	42.3427			100	122.528	184.933
		100	21.2614			100	185.273
		100	40.8023
		100	57.346
		100	23.6171
		100	100.498
