# Supplementary material for: Apical dehydration impairs the cystic fibrosis airway epithelium barrier via a β1-integrin/YAP1 pathway
Source: Life Sci Alliance. 2024 Feb 9;7(4):e202302449. doi: 10.26508/lsa.202302449 (PMC10858171; doi:10.26508/lsa.202302449)
Supplement: Supplementary file 20 [file LSA-2023-02449_SdataF7.2.xlsx]

## Sheet: Figure 7
Figure 7
		Figure 7E								Figure 7F								Figure 7G
		YAP	claudin-3	claudin-2	E-cadherin	β-catenin	α1-catenin			YAP	claudin-3	claudin-2	E-cadherin	β-catenin	α1-catenin			YAP	claudin-3	claudin-2	E-cadherin	β-catenin	α1-catenin
		30.4519	39.2565	55.7312	19.2595	134.123	99.0295			61.6006	85.7063	53.5939	59.017	92.8693	108.363			108.992	117.062	199.125	83.683	166.61	160.799
		12.6239	19.5591	11.9988	33.2041	111.875	135.22			25.5784	69.8421	14.9775	36.1362	92.7955	87.4562			376.066	277.391	209.268	193.033	136.5	272.704
		86.9737	57.4769	53.8189	76.4834	92.3955	85.6229			20.8697	97.3043	105.088	38.9658	138.944	43.7138			416.888	147.781	143.872	162.71	190.724	268.427
		63.5809	66.0883	83.9394	94.6337	76.7786	64.0355			40.2674	74.8455	22.2597	28.3991	23.8513	65.6717			376.066	277.391	209.268	193.033	136.5	272.704
		50.107	39.2209	55.4533	51.9522	141.827	101.894			45.5686	58.5469	28.0956	102.517	95.4948				231.008	125.519	91.6562	166.927	301.513	250.79
		46.2251	107.992	71.4832	63.7342	68.1027	28.6312
		59.7014	88.3415	91.7957	101.128	97.0703	136.941
		59.8249	47.0164	61.1077	75.8095	128.887	159.545
