# Supplementary material for: Apical dehydration impairs the cystic fibrosis airway epithelium barrier via a β1-integrin/YAP1 pathway
Source: Life Sci Alliance. 2024 Feb 9;7(4):e202302449. doi: 10.26508/lsa.202302449 (PMC10858171; doi:10.26508/lsa.202302449)
Supplement: Supplementary file 23 [file LSA-2023-02449_SdataFS8.2.xlsx]

## Sheet: Figure S8
Figure S8
		Figure S8B
		no IPTG	IPTG
		100	198.983
		100	65.9614
		100	52.0475
		100	100.334
		100	102.689
