# Supplementary material for: Apical dehydration impairs the cystic fibrosis airway epithelium barrier via a β1-integrin/YAP1 pathway
Source: Life Sci Alliance. 2024 Feb 9;7(4):e202302449. doi: 10.26508/lsa.202302449 (PMC10858171; doi:10.26508/lsa.202302449)
Supplement: Supplementary file 25 [file LSA-2023-02449_SdataF8.2.xlsx]

## Sheet: Figure 8
Figure 8
		Figure 8C
		Control	Amitriptyline
		100	253.472
		100	180.417
		100	135.216
		100	128.82
		100	163.16
